# Supplementary material for: TILLING by Sequencing: A Successful Approach to Identify Rare Alleles in Soybean Populations
Source: Genes (Basel). 2019 Dec 3;10(12):1003. doi: 10.3390/genes10121003 (PMC6947341; doi:10.3390/genes10121003)
Supplement: Supplementary file 1 [file genes-10-01003-s001.zip]

Archive with 6 entries (5 files):
- genes-641647-supplementary/
- genes-641647-supplementary/Figure S1.pdf
- genes-641647-supplementary/Figure S2.pdf
- genes-641647-supplementary/Figure S3.pdf
- genes-641647-supplementary/SuppTable1.xlsx
- genes-641647-supplementary/SuppTable2.xlsx
