# Supplementary material for: TILLING by Sequencing: A Successful Approach to Identify Rare Alleles in Soybean Populations
Source: Genes (Basel). 2019 Dec 3;10(12):1003. doi: 10.3390/genes10121003 (PMC6947341; doi:10.3390/genes10121003)
Supplement: Supplementary file 1 [file genes-10-01003-s001.zip › genes-641647-supplementary/SuppTable1.xlsx]

## Sheet: Sheet1
Supplemental Table 1. Primers for screening and genotyping
Amplification primers:
Target	name	sequence 5'-3'	amplicon size
RS2 exon 1 Forward	MCC 96	GAGTCTCATATTGTACATGGTAG	985 bp
RS2 exon 1 Reverse	MCC 97	GCAATTCGATGCTTCTTATGAG
RS3 exon 1 Forward	MCC 116	GACGCGACAGAATCAAACAG	1.3 kb
RS3 exon 1 Reverse	MCC 99	CCAAACTCCTCCTTCAATTCTCTCAC
Site-directed mutagenesis primers:
Target	name	sequence 5'-3'
RS2_S194N fw	RT8	ATTACGTGGACGTTTGCATGGAGAaCGGGTCGACACGTGTCTGTGGCTCC
RS2_S194N r	RT9	GGAGCCACAGACACGTGTCGACCCGTTCTCCATGCAAACGTCCACGTAAT
RS2_L167S	RT77	ACGCCCCTTTGTGTcGATTCTCCCGATCCT
	RT78	AGGATCGGGAGAATCGACACAAAGGGGCGT
RS2_R163C	RT79	AACGACCAGCTCGGATGCCCCTTTGTGTTGAT
	RT80	ATCAACACAAAGGGGCATCCGAGCTGGTCGTT
RS2_Y217H	RT81	GTTGGCCATGACCCGCATCAGTTGCTTAGAGA
	RT82	TCTCTAAGCAACTGATGCGGGTCATGGCCAAC
RS2_L180P	RT104	TCCGAGCCTCCCCGCAACCCGGTTTG
	RT105	CAAACCGGGTTGCGGGGAGGCTCGGA
RS3_C24Y	RT73	AAGGGCTTCAGCCTCTACAACTCAACCCTAAAAG
	RT74	CTTTTAGGGTTGAGTTGTAGAGGCTGAAGCCCTT
RS3_G75E	RT91	CCACGTGGCACCCTTAGAACAGCTTAAAAACATAAG
	RT92	CTTATGTTTTTAAGCTGTTCTAAGGGTGCCACGTGG
RS3_D208G	RT94	TTGGTGCACGTGGGGCGCCTTTTACCTGAC
	RT95	GTCAGGTAAAAGGCGCCCCACGTGCACCAA
Genotyping primers:
Target	Primer name	sequence	enzyme, amplicon size.
RS2_R163C	RT110	CTCGACAAAAACGACCcaCTC	Ms1I cuts mut. Product size 196.
	RT111	GCAACTGATACGGGTCATGG
RS2_Y217H	RT114	GGgCATGACCCGTATCAG	MwoI cuts mut. Product size 276.
	MCC 97	GCAATTCGATGCTTCTTATGAG
RS2_L180P	RT112	TGGGGAAGCTCAGAGGAATA	SmaI cuts mut. Product size 211.
	RT113	TCATCCAAACCGGGTccC
RS2_S194N	RT11	GGTAGCAACGGACACGAACT	MluI cuts mut. Amplify 183
	RT12	ACAGACACGTGTCGACgCG
RS2_L167S	RT75	TGGGGAAGCTCAGAGGAATA	AccI cuts mut. Amplify 174.
	RT76	CTTGGAGGATCGGGAGAGTC
RS3_C24Y	RT71	ACATGAAGGGCTTCAGCCTgT	RsaI cuts mut. Aplify 215.
	RT72	GAACCGGAAGATGGAAGTGA
RS3_G75E	RT89	GCCTCTGCAACTCAACCCTA	XmnI cuts mut. Amplify 185.
	RT90	AGTGAAGCTTATGTTTTgAAGCTGT
RS3_D208G	RT93	TCGGTTGGTGCcCGTGGG	BglI cuts mut. Amplify 420.
	MCC 99	CCAAACTCCTCCTTCAATTCTCTCAC
RS2 W331-	KK 791	ACAAAAGGTGAGCCAGGTGT	ApaLI cuts mutant, Amplify 900.
	KK 792	TGTACATGGGACGCGTTTTA
		*red indicates mismatch to genomic sequence
