# Supplementary material for: TILLING by Sequencing: A Successful Approach to Identify Rare Alleles in Soybean Populations
Source: Genes (Basel). 2019 Dec 3;10(12):1003. doi: 10.3390/genes10121003 (PMC6947341; doi:10.3390/genes10121003)
Supplement: Supplementary file 1 [file genes-10-01003-s001.zip › genes-641647-supplementary/SuppTable2.xlsx]

## Sheet: Formatted table
Supplemental Table 2. SNPs
Gene	Position	Reference base	Variant base	% variant base	Coverage Depth	Effect	SIFT score	Targeted
RS2	125	T	C	0.16	460653	S2P
RS2	132	A	G	0.18	591738	H4R	0
RS2	212	G	A	0.18	2714922	A31T	0.01
RS2	219	G	A	0.18	3007355	S33N	0.24
RS2	224	A	G	0.15	3177871	S35G	0.1
RS2	260	A	G	0.16	4611631	N47D	1
RS2	308	G	A	0.18	5447179	A63T	0.06
RS2	315	G	A	0.2	5364307	G65D	0.02
RS2	354	T	C	0.2	4518770	V78A	0.25
RS2	402	A	G	0.15	3704123	D94G	0.39
RS2	408	T	C	0.17	3699918	V96A	0.57
RS2	416	T	C	0.16	3773566	C99R	0.06
RS2	423	T	C	0.15	3709071	V101A	0.02
RS2	459	T	C	0.16	3410432	V113A	0.08
RS2	462	C	T	0.21	4108812	A114V	1
RS2	516	T	C	0.15	3132288	V132A	0.17
RS2	518	T	C	0.17	3162154	W133R	0
RS2	527	A	G	0.15	3115347	T136A	0
RS2	552	A	G	0.15	3314818	H144R	1
RS2	567	A	G	0.18	3439944	E148G	0.35
RS2	569	A	G	0.18	3417013	T150A	0
RS2	573	A	C	0.19	3479392	Q151R	0
RS2	602	C	T	0.25	4341937	L161F	0.15
RS2	608	C	T	0.17	4432771	R163C	0.01	yes
RS2	621	T	C	0.18	3791710	L167S	0	yes
RS2	660	T	C	0.21	4692078	L180P	0	yes
RS2	695	A	G	0.17	5116551	M192V	1
RS2	702	G	A	0.23	4899290	S194N	0	yes
RS2	710	A	G	0.15	4989191	T197A	0.15
RS2	728	A	G	0.15	5152493	S203G	0.24
RS2	765	A	G	0.16	4419012	D215G	0.04
RS2	770	T	C	0.15	4107663	Y217H	0	yes
RS3	356	C	G	4.68	3208478	P10A	0
RS3	320	T	C	0.18	3936409	SPLICE?		yes
RS3	380	A	G	0.17	3940110	M18V	0.31
RS3	399	G	A	0.18	3514248	C24Y	0.03	yes
RS3	463	C	A	0.17	2465845	SILENT
RS3	499	C	T	0.27	1814352	SILENT
RS3	515	G	A	0.17	2367599	A63T	0.13
RS3	534	G	A	0.18	2391956	R69H	0.14
RS3	552	G	A	0.26	2204827	G75E	0	yes
RS3	586	C	T	0.29	2260847	SILENT
RS3	596	G	A	0.52	2465010	V90I	0.22
RS3	621	G	A	0.19	2471584	G98D	0
RS3	633	G	T	0.25	2288320	R102L	0.06
RS3	641	G	A	0.35	2483156	E105K	0.16
RS3	675	A	G	0.18	1363530	H116R	1
RS3	718	C	T	0.3	2184225	SILENT
RS3	725	C	T	0.3	2373428	SILENT
RS3	741	A	G	0.17	2293548	D139G	0.28
RS3	771	G	A	0.19	2188479	G148D	0
RS3	791	T	C	0.17	2247462	S155P	0.08
RS3	927	A	G	0.18	2149424	D200G	0.01
RS3	951	A	G	0.27	3398781	D208G	0	yes
RS3	971	C	T	0.17	3653915	H215Y	0.14
RS3	1011	A	G	0.17	3864067	D227G	0.19
RS3	1045	C	T	0.18	3559188	SILENT
RS3	1057	G	A	0.38	2583541	SILENT
RS3	1061	A	G	0.19	3234632	I245V	0.13
RS3	1079	C	T	0.36	2946244	P251S	0.67
RS3	1109	G	A	0.25	2310310	A261T	0.01
RS3	1139	A	G	0.2	1703923	SPLICE?		yes
Key
Unshaded: G->A or T->C			Shaded: Other change
Yellow - SIFT score indicates that the substitution is deleterious. SIFT scores range from 0 (deleterious) to 1 (tolerated).
Targeted - mutations that were subjected to secondary screening.
